# Supplementary material for: Identification of Markers on the Basis of Transcriptomic Analysis for Molecular Assignment of Medulloblastoma
Source: Int J Mol Sci. 2026 Jun 24;27(13):5720. doi: 10.3390/ijms27135720 (PMC13360944; doi:10.3390/ijms27135720)
Supplement: Supplementary file 1 [file ijms-27-05720-s001.zip]

Archive with 4 entries (4 files):
- Supplementary Figure S1.tiff
- Supplementary Table S1.xlsx
- Supplementary Table S2.pdf
- Supplementary Table S3.xlsx
