# Supplementary material for: Identification of Markers on the Basis of Transcriptomic Analysis for Molecular Assignment of Medulloblastoma
Source: Int J Mol Sci. 2026 Jun 24;27(13):5720. doi: 10.3390/ijms27135720 (PMC13360944; doi:10.3390/ijms27135720)
Supplement: Supplementary file 1 [file ijms-27-05720-s001.zip › Supplementary Table S1.xlsx]

## Sheet: Hoja1
Series	.CEL file	GEO accession	Sample label	Study source	Molecular Group	TAC analysis Inclusion
				PMID
GSE44971	GSM1094868_DKFZ0894.CEL.gz	GSM1094868	CTRL_CBM_12	23660940	Control	Yes
GSE44971	GSM1094868_DKFZ0895.CEL.gz	GSM1094869	CTRL_CBM_13	23660940	Control	Yes
GSE44971	GSM1094868_DKFZ0896.CEL.gz	GSM1094870	CTRL_CBM_14	23660940	Control	Yes
GSE10327	GSM260962.CEL.gz	GSM260962	Medulloblastoma #259	25024229	Group 3	Yes
GSE10327	GSM260964.CEL.gz	GSM260964	Medulloblastoma #261	25024229	Group 3	Yes
GSE10327	GSM260979.CEL.gz	GSM260979	Medulloblastoma #315	25024229	Group 3	Yes
GSE10327	GSM260981.CEL.gz	GSM260981	Medulloblastoma #317	25024229	Group 3	Yes
GSE10327	GSM260982.CEL.gz	GSM260982	Medulloblastoma #318	25024229	Group 3	Yes
GSE10327	GSM261008.CEL.gz	GSM261008	Medulloblastoma #421	25024229	Group 3	Yes
GSE10327	GSM261009.CEL.gz	GSM261009	Medulloblastoma #424	25024229	Group 3	Yes
GSE10327	GSM261020.CEL.gz	GSM261020	Medulloblastoma #458	25024229	Group 3	Yes
GSE37418	GSM918586_mbt016-u133v2.CEL.gz	GSM918586	SJMB017	22722829	Group 3	Yes
GSE37418	GSM918594_mbt037-u133v2.CEL.gz	GSM918594	SJMB052	22722829	Group 3	Yes
GSE37418	GSM918600_mbt053-u133v2.CEL.gz	GSM918600	SJMB025	22722829	Group 3	Yes
GSE37418	GSM918601_mbt058-u133v2.CEL.gz	GSM918601	SJMB006	22722829	Group 3	Yes
GSE37418	GSM918612_mbt087-u133v2.CEL.gz	GSM918612	SJMB087	22722829	Group 3	Yes
GSE37418	GSM918614_mbt093-u133v2.CEL.gz	GSM918614	SJMB031	22722829	Group 3	Yes
GSE37418	GSM918624_mbt124-u133v2.CEL.gz	GSM918624	SJMB094	22722829	Group 3	Yes
GSE37418	GSM918629_mbt140-u133v2.CEL.gz	GSM918629	SJMB008	22722829	Group 3	Yes
GSE37418	GSM918636_mbt149-u133v2.CEL.gz	GSM918636	SJMB081	22722829	Group 3	Yes
GSE37418	GSM918637_mbt150-u133v2.CEL.gz	GSM918637	SJMB081	22722829	Group 3	Yes
GSE37418	GSM918639_mbt156-u133v2.CEL.gz	GSM918639	SJMB122	22722829	Group 3	Yes
GSE37418	GSM918640_mbt158-u133v2.CEL.gz	GSM918640	SJMB124	22722829	Group 3	Yes
GSE10327	GSM260965.CEL.gz	GSM260965	Medulloblastoma #262	18769486	Group 4	Yes
GSE10327	GSM260975.CEL.gz	GSM260975	Medulloblastoma #275	18769486	Group 4	Yes
GSE10327	GSM260985.CEL.gz	GSM260985	Medulloblastoma #326	18769486	Group 4	Yes
GSE10327	GSM260989.CEL.gz	GSM260989	Medulloblastoma #336	18769486	Group 4	Yes
GSE10327	GSM260990.CEL.gz	GSM260990	Medulloblastoma #337	18769486	Group 4	Yes
GSE10327	GSM260991.CEL.gz	GSM260991	Medulloblastoma #338	18769486	Group 4	Yes
GSE10327	GSM260992.CEL.gz	GSM260992	Medulloblastoma #339	18769486	Group 4	Yes
GSE10327	GSM260994.CEL.gz	GSM260994	Medulloblastoma #341	18769486	Group 4	Yes
GSE10327	GSM260997.CEL.gz	GSM260997	Medulloblastoma #365	18769486	Group 4	Yes
GSE10327	GSM260998.CEL.gz	GSM260998	Medulloblastoma #367	18769486	Group 4	Yes
GSE10327	GSM260998.CEL.gz	GSM260999	Medulloblastoma #368	18769486	Group 4	Yes
GSE10327	GSM261001.CEL.gz	GSM261001	Medulloblastoma #370	18769486	Group 4	Yes
GSE10327	GSM261006.CEL.gz	GSM261006	Medulloblastoma #377	18769486	Group 4	Yes
GSE10327	GSM261013.CEL.gz	GSM261013	Medulloblastoma #434	18769486	Group 4	Yes
GSE10327	GSM261015.CEL.gz	GSM261015	Medulloblastoma #440	18769486	Group 4	Yes
GSE37418	GSM918578_mbt003-u133v2.CEL.gz	GSM918578	SJMB018	22722829	Group 4	Yes
GSE37418	GSM918579_mbt004-u133v2.CEL.gz	GSM918579	SJMB043	22722829	Group 4	Yes
GSE37418	GSM918581_mbt008-u133v2_G4	GSM918581	SJMB014	22722829	Group 4	Yes
GSE37418	GSM918583_mbt010-u133v2.CEL.gz	GSM918583	SJMB015	22722829	Group 4	Yes
GSE37418	GSM918584_mbt011-u133v2.CEL.gz	GSM918584	SJMB019	22722829	Group 4	Yes
GSE37418	GSM918585_mbt013-u133v2.CEL.gz	GSM918585	SJMB045	22722829	Group 4	Yes
GSE37418	GSM918590_mbt032-u133v2.CEL.gz	GSM918590	SJMB020	22722829	Group 4	Yes
GSE37418	GSM918591_mbt033-u133v2.CEL.gz	GSM918591	SJMB009	22722829	Group 4	Yes
GSE37418	GSM918592_mbt034-u133v2.CEL.gz	GSM918592	SJMB084	22722829	Group 4	Yes
GSE37418	GSM918598_mbt050-u133v2.CEL.gz	GSM918598	SJMB101	22722829	Group 4	Yes
GSE37418	GSM918599_mbt051-u133v2.CEL.gz	GSM918599	SJMB024	22722829	Group 4	Yes
GSE37418	GSM918610_mbt083-u133v2.CEL.gz	GSM918610	SJMB070	22722829	Group 4	Yes
GSE37418	GSM918613_mbt089-u133v2.CEL.gz	GSM918613	SJMB088	22722829	Group 4	Yes
GSE37418	GSM918615_mbt095-u133v2.CEL.gz	GSM918615	SJMB091	22722829	Group 4	Yes
GSE37418	GSM918623_mbt110-u133v2.CEL.gz	GSM918623	SJMB011	22722829	Group 4	Yes
GSE37418	GSM918630_mbt141-u133v2.CEL.gz	GSM918630	SJMB036	22722829	Group 4	Yes
GSE37418	GSM918631_mbt144-u133v2.CEL.gz	GSM918631	SJMB079	22722829	Group 4	Yes
GSE37418	GSM918632_mbt145-u133v2.CEL.gz	GSM918632	SJMB078	22722829	Group 4	Yes
GSE37418	GSM918633_mbt146-u133v2.CEL.gz	GSM918633	SJMB038	22722829	Group 4	Yes
GSE37418	GSM918635_mbt148-u133v2.CEL.gz	GSM918635	SJMB080	22722829	Group 4	Yes
GSE37418	GSM918645_tbm055-u133v2.CEL.gz	GSM918645	SJMB085	22722829	Group 4	Yes
GSE37418	GSM918646_tbm061-u133v2.CEL.gz	GSM918646	SJMB027	22722829	Group 4	Yes
GSE37418	GSM918647_tbm082-u133v2.CEL.gz	GSM918647	SJMB069	22722829	Group 4	Yes
GSE37418	GSM918648_tbm084-u133v2.CEL.gz	GSM918648	SJMB071	22722829	Group 4	Yes
GSE37418	GSM918650_tbm092-u133v2.CEL.gz	GSM918650	SJMB090	22722829	Group 4	Yes
GSE37418	GSM918652_tbm111-u133v2.CEL.gz	GSM918652	SJMB034	22722829	Group 4	Yes
GSE37418	GSM918653_tbm143-u133v2.CEL.gz	GSM918653	SJMB037	22722829	Group 4	Yes
GSE49243	GSM1195797_DKFZ0217.CEL.gz	GSM1195797	MB22	24651015	SHH	Yes
GSE49243	GSM1195809_DKFZ0251.CEL.gz	GSM1195809	MB63	24651015	SHH	Yes
GSE49243	GSM1195845_DKFZ0761.CEL.gz	GSM1195845	MB101	24651015	SHH	Yes
GSE49243	GSM1195847_DKFZ0764.CEL.gz	GSM1195847	MB104	24651015	SHH	Yes
GSE10327	GSM260961.CEL.gz	GSM260961	Medulloblastoma #258	18769486	SHH	Yes
GSE10327	GSM260967.CEL.gz	GSM260967	Medulloblastoma #265	18769486	SHH	Yes
GSE10327	GSM260972.CEL.gz	GSM260972	Medulloblastoma #272	18769486	SHH	Yes
GSE10327	GSM260980.CEL.gz	GSM260980	Medulloblastoma #316	18769486	SHH	Yes
GSE10327	GSM260983.CEL.gz	GSM260983	Medulloblastoma #324	18769486	SHH	Yes
GSE10327	GSM260987.CEL.gz	GSM260987	Medulloblastoma #334	18769486	SHH	Yes
GSE10327	GSM260988.CEL.gz	GSM260988	Medulloblastoma #335	18769486	SHH	Yes
GSE10327	GSM260995.CEL.gz	GSM260995	Medulloblastoma #342	18769486	SHH	Yes
GSE10327	GSM261004.CEL.gz	GSM261004	Medulloblastoma #373	18769486	SHH	Yes
GSE10327	GSM261012.CEL.gz	GSM261012	Medulloblastoma #427	18769486	SHH	Yes
GSE10327	GSM261014.CEL.gz	GSM261014	Medulloblastoma #435	18769486	SHH	Yes
GSE10327	GSM261016.CEL.gz	GSM261016	Medulloblastoma #446	18769486	SHH	Yes
GSE10327	GSM261017.CEL.gz	GSM261017	Medulloblastoma #447	18769486	SHH	Yes
GSE10327	GSM261018.CEL.gz	GSM261018	Medulloblastoma #452	18769486	SHH	Yes
GSE37418	GSM918582_mbt009-u133v2.CEL.gz	GSM918582	SJMB012	22722829	SHH	Yes
GSE37418	GSM918606_mbt075-u133v2.CEL.gz	GSM918606	SJMB107	22722829	SHH	Yes
GSE37418	GSM918607_mbt078-u133v2.CEL.gz	GSM918607	SJMB067	22722829	SHH	Yes
GSE37418	GSM918608_mbt079-u133v2.CEL.gz	GSM918608	SJMB068	22722829	SHH	Yes
GSE37418	GSM918609_mbt081-u133v2.CEL.gz	GSM918609	SJMB055	22722829	SHH	Yes
GSE37418	GSM918619_mbt103-u133v2.CEL.gz	GSM918619	SJMB033	22722829	SHH	Yes
GSE37418	GSM918620_mbt105-u133v2.CEL.gz	GSM918620	SJMB003	22722829	SHH	Yes
GSE37418	GSM918621_mbt106-u133v2.CEL.gz	GSM918621	SJMB004	22722829	SHH	Yes
GSE37418	GSM918649_tbm091-u133v2.CEL.gz	GSM918649	SJMB089	22722829	SHH	Yes
GSE37418	GSM918651_tbm107-u133v2.CEL.gz	GSM918651	SJMB013	22722829	SHH	Yes
GSE10327	GSM260959.CEL.gz	GSM260959	Medulloblastoma #255	18769486	WNT	Yes
GSE10327	GSM260963.CEL.gz	GSM260963	Medulloblastoma #260	18769486	WNT	Yes
GSE10327	GSM260971.CEL.gz	GSM260971	Medulloblastoma #270	18769486	WNT	Yes
GSE10327	GSM260993.CEL.gz	GSM260993	Medulloblastoma #340	18769486	WNT	Yes
GSE10327	GSM261000.CEL.gz	GSM261000	Medulloblastoma #369	18769486	WNT	Yes
GSE10327	GSM261002.CEL.gz	GSM261002	Medulloblastoma #371	18769486	WNT	Yes
GSE10327	GSM261003.CEL.gz	GSM261003	Medulloblastoma #372	18769486	WNT	Yes
GSE10327	GSM261007.CEL.gz	GSM261007	Medulloblastoma #379	18769486	WNT	Yes
GSE10327	GSM261010.CEL.gz	GSM261010	Medulloblastoma #425	18769486	WNT	Yes
GSE37418	GSM918580_mbt006-u133v2.CEL.gz	GSM918580	SJMB001	22722829	WNT	Yes
GSE37418	GSM918593_mbt035-u133v2.CEL.gz	GSM918593	SJMB051	22722829	WNT	Yes
GSE37418	GSM918603_mbt063-u133v2.CEL.gz	GSM918603	SJMB028	22722829	WNT	Yes
GSE37418	GSM918625_mbt126-u133v2.CEL.gz	GSM918625	SJMB114	22722829	WNT	Yes
GSE37418	GSM918638_mbt151-u133v2.CEL.gz	GSM918638	SJMB040	22722829	WNT	Yes
GSE37418	GSM918641_mbt161-u133v2.CEL.gz	GSM918641	SJMB137	22722829	WNT	Yes
GSE37418	GSM918642_mbt166-u133v2.CEL.gz	GSM918642	SJMB129	22722829	WNT	Yes
GSE37418	GSM918643_mbt167-u133v2.CEL.gz	GSM918643	SJMB139	22722829	WNT	Yes
