# Supplementary material for: Identification of Markers on the Basis of Transcriptomic Analysis for Molecular Assignment of Medulloblastoma
Source: Int J Mol Sci. 2026 Jun 24;27(13):5720. doi: 10.3390/ijms27135720 (PMC13360944; doi:10.3390/ijms27135720)
Supplement: Supplementary file 1 [file ijms-27-05720-s001.zip › Supplementary Table S3.xlsx]

## Sheet: Hoja1
Gene Symbol	Column #	Column ID	Entrez Gene	Gene Title	RefSeq Transcript ID	FDR WNT vs. Control)	Fold-Change(WNT vs. Control)
DKK2	29197	219908_at	27123	dickkopf WNT signaling pathway inhibitor 2	NM_014421	1.05389e-56	662.724
NTN5	1189	1553890_s_at	126147	netrin 5	NM_145807 /// XM_011526443	1.56156e-38	349.986
GAD1	16120	206669_at	2571	glutamate decarboxylase 1	NM_000817 /// NM_013445 /// XM_005246444 /// XM_011510922	4.35141e-83	121.88
CNGA3	16711	207261_at	1261	cyclic nucleotide gated channel alpha 3	NM_001079878 /// NM_001298 /// XM_006712243 /// XM_011510554	9.68386e-38	120.712
DKK4	16070	206619_at	27121	dickkopf WNT signaling pathway inhibitor 4	NM_014420 /// XM_011544486 /// XM_011544487 /// XM_011544488 /// XM_011544489	3.94746e-44	109.004
DMRT2	32985	223704_s_at	10655	doublesex and mab-3 related transcription factor 2	NM_001130865 /// NM_006557 /// NM_181872 /// XM_006716717 /// XM_006716718 /// XM_01151	9.34769e-50	104.495
ADAMTSL1	38844	229585_at	92949	ADAMTS like 1	NM_001040272 /// NM_052866 /// NM_139238 /// NM_139264 /// XM_011518063 /// XM_01151806	3.69927e-56	90.7286
CCDC3	32598	223316_at	83643	coiled-coil domain containing 3	NM_001282658 /// NM_031455	5.60495e-28	80.4891
ADAM12	36037	226777_at	8038	ADAM metallopeptidase domain 12	NM_001288973 /// NM_001288974 /// NM_001288975 /// NM_003474 /// NM_021641	6.76143e-30	80.0327
CCBE1	38900	229641_at	147372	collagen and calcium binding EGF domains 1	NM_133459 /// XM_005266648	3.28108e-53	77.6091
BHMT	15570	206119_at	635	betaine--homocysteine S-methyltransferase	NM_001713	2.52427e-27	71.4518
CALHM2	30853	221565_s_at	51063	calcium homeostasis modulator 2	NM_015916 /// NR_024552 /// NR_046344 /// XM_006717880 /// XM_006717883 /// XM_00671788	7.49635e-52	71.0639
EMB	36049	226789_at	133418	embigin	NM_198449 /// XM_011543146	1.30144e-28	70.203
DSCR8	50478	241224_x_at	84677	Down syndrome critical region 8	NM_032589 /// NM_203428 /// NM_203429 /// NR_026838 /// NR_026839 /// NR_026840 /// NR_	6.82736e-10	66.8368
ALK	17642	208212_s_at	238	anaplastic lymphoma receptor tyrosine kinase	NM_004304	8.46651e-33	61.2085
APCDD1	34279	225016_at	147495	adenomatosis polyposis coli down-regulated 1	NM_153000 /// XM_011525603	9.81961e-25	54.0674
FBXL7	22556	213249_at	23194	F-box and leucine-rich repeat protein 7	NM_001278317 /// NM_012304 /// XM_005248273 /// XM_011513998	2.87054e-33	53.3207
STC1	14047	204595_s_at	6781	stanniocalcin 1	NM_003155	8.84348e-22	48.039
MYOT	29017	219728_at	9499	myotilin	NM_001135940 /// NM_001300911 /// NM_006790	7.97537e-26	47.752
ACTC1	14584	205132_at	70	actin, alpha, cardiac muscle 1	NM_005159	2.60765e-12	47.5852
CHI3L1	18813	209395_at	1116	chitinase 3-like 1 (cartilage glycoprotein-39)	NM_001276 /// XM_011509105 /// XM_011509106 /// XM_011509107 /// XM_011509108	8.67477e-14	43.5996
DKK1	14054	204602_at	22943	dickkopf WNT signaling pathway inhibitor 1	NM_012242	4.64289e-23	41.4252
PAX3	40925	231666_at	5077	paired box 3	NM_000438 /// NM_001127366 /// NM_013942 /// NM_181457 /// NM_181458 /// NM_181459 ///	6.03972e-23	36.3191
AXIN2	31980	222696_at	8313	axin 2	NM_004655 /// XM_011525319 /// XM_011525320 /// XM_011525321 /// XM_011525322	2.7773e-52	34.9327
SUSD1	35525	226264_at	64420	sushi domain containing 1	NM_001282640 /// NM_001282643 /// NM_022486 /// XM_011518915 /// XM_011518916 /// XM_01	1.40567e-38	34.7708
CRYZ	12404	202950_at	1429	crystallin zeta	NM_001130042 /// NM_001130043 /// NM_001134759 /// NM_001889 /// XM_005270491 /// XM_01	1.39778e-29	32.5333
CACHD1	34889	225627_s_at	57685	cache domain containing 1	NM_001293274 /// NM_020925 /// XM_011541862 /// XM_011541863	8.18666e-28	31.0408
EMID1	23084	213779_at	129080	EMI domain containing 1	NM_001267895 /// NM_133455 /// XM_005261328 /// XM_005261329 /// XM_011529868 /// XM_01	3.86681e-32	30.92
LOXL1-AS1	42010	232752_at	100287616	LOXL1 antisense RNA 1	NR_040066 /// NR_040067 /// NR_040068 /// NR_040069 /// NR_040070	3.61743e-27	29.4525
SH3RF3	37720	228461_at	344558	SH3 domain containing ring finger 3	NM_001099289 /// XM_006712494 /// XM_011511109 /// XM_011511110 /// XM_011511111	1.80893e-22	29.3928
BMP4	20849	211518_s_at	652	bone morphogenetic protein 4	NM_001202 /// NM_130850 /// NM_130851 /// XM_005268015	5.4462e-39	27.8908
PGM5	35564	226303_at	5239	phosphoglucomutase 5	NM_021965 /// XM_011518781 /// XM_011518782 /// XM_011518783	2.43971e-28	27.6239
PTBP3	23998	214697_s_at	9991	polypyrimidine tract binding protein 3	NM_001163788 /// NM_001163790 /// NM_001244896 /// NM_001244897 /// NM_001244898 /// NM	8.12973e-28	27.3802
HAND2-AS1	45395	236141_at	79804	HAND2 antisense RNA 1 (head to head)	NR_003679	3.76292e-32	25.8006
OCA2	15949	206498_at	4948	oculocutaneous albinism II	NM_000275 /// NM_001300984 /// XM_011521639 /// XM_011521640 /// XM_011521641 /// XM_01	1.21368e-21	25.0574
BAMBI	12756	203304_at	25805	BMP and activin membrane-bound inhibitor	NM_012342	4.89405e-23	24.1895
ATP8A1	19601	210192_at	10396	ATPase, aminophospholipid transporter (APLT), class I, type 8A, member 1	NM_001105529 /// NM_006095 /// XM_005248043 /// XM_011513615 /// XM_011513616 /// XM_01	8.58666e-22	24.037
CREB3L2	21655	212345_s_at	64764	cAMP responsive element binding protein 3-like 2	NM_001253775 /// NM_194071 /// XM_005250541 /// XM_011516492	8.46767e-25	23.4836
DLX4	17646	208216_at	1748	distal-less homeobox 4	NM_001934 /// NM_138281 /// XM_011524459	9.02263e-38	23.0673
ELN	21980	212670_at	2006	elastin	NM_000501 /// NM_001081752 /// NM_001081753 /// NM_001081754 /// NM_001081755 /// NM_00	4.07971e-13	22.9687
NUDT1	14218	204766_s_at	4521	nudix hydrolase 1	NM_002452 /// NM_198948 /// NM_198949 /// NM_198950 /// NM_198952 /// NM_198953 /// NM_	3.69831e-37	22.1754
EMP2	34340	225078_at	2013	epithelial membrane protein 2	NM_001424 /// XM_006720864	8.663e-22	21.5304
EGFLAM	36171	226911_at	133584	EGF-like, fibronectin type III and laminin G domains	NM_001205301 /// NM_152403 /// NM_182798 /// NM_182799 /// NM_182801	6.07473e-13	21.0293
ATOH8	38149	228890_at	84913	atonal bHLH transcription factor 8	NM_032827 /// XM_006712122 /// XM_011533139 /// XM_011533140 /// XR_939731 /// XR_93973	8.83822e-24	20.4127
DLX3	41037	231778_at	1747	distal-less homeobox 3	NM_005220 /// XM_011524458	7.60148e-44	20.2223
FMOD	12162	202709_at	2331	fibromodulin	NM_002023 /// NR_103757	1.1417e-16	19.7635
CYB561	18583	209164_s_at	1534	cytochrome b561	NM_001017916 /// NM_001017917 /// NM_001017918 /// NM_001915 /// XM_005257091 /// XM_01	2.16028e-30	19.4003
CBLN2	51555	242301_at	147381	cerebellin 2 precursor	NM_182511 /// XM_006722394 /// XM_011525823 /// XM_011525824 /// XM_011525825 /// XM_01	1.81838e-08	19.1392
PART1	15285	205833_s_at	25859	prostate androgen-regulated transcript 1 (non-protein coding)	NM_001039499 /// NM_001040639 /// NR_024617 /// NR_028508 /// NR_028509	1.53172e-43	18.8278
CUBN	16226	206775_at	8029	cubilin (intrinsic factor-cobalamin receptor)	NM_001081 /// XM_011519708 /// XM_011519709 /// XM_011519710 /// XM_011519711	1.20237e-14	18.7017
ARSD	34548	225286_at	414	arylsulfatase D	NM_001669 /// NM_009589 /// XM_005274514 /// XM_005274515 /// XM_005274516	1.86894e-23	18.2086
RSPO1	50704	241450_at	284654	R-spondin 1	NM_001038633 /// NM_001242908 /// NM_001242909 /// NM_001242910 /// NM_173640 /// XM_00	3.85047e-37	17.9607
CDKN1C	22489	213182_x_at	1028	cyclin-dependent kinase inhibitor 1C (p57, Kip2)	NM_000076 /// NM_001122630 /// NM_001122631 /// XM_005252732 /// XM_006725126	3.87036e-20	17.2215
ARHGAP24	32704	223422_s_at	83478	Rho GTPase activating protein 24	NM_001025616 /// NM_001042669 /// NM_001287805 /// NM_031305 /// XM_005263263 /// XM_01	4.31201e-19	17.1628
EDN3	17825	208399_s_at	1908	endothelin 3	NM_000114 /// NM_001302455 /// NM_001302456 /// NM_207032 /// NM_207033 /// NM_207034 /	6.04582e-17	16.9525
C1orf95	23229	213925_at	375057	chromosome 1 open reading frame 95	NM_001003665 /// XM_011544183	1.27067e-13	16.8512
PARP12	27833	218543_s_at	64761	poly(ADP-ribose) polymerase family member 12	NM_022750 /// NR_130117 /// XM_005250038 /// XM_005250039 /// XM_005250040 /// XM_01151	2.61039e-18	16.3838
AHCY	10356	200903_s_at	191	adenosylhomocysteinase	NM_000687 /// NM_001161766 /// XM_005260316 /// XM_005260317 /// XM_011528656 /// XM_01	1.21425e-24	15.223
PHLDB2	34950	225688_s_at	90102	pleckstrin homology-like domain, family B, member 2	NM_001134437 /// NM_001134438 /// NM_001134439 /// NM_145753	1.51544e-18	15.0916
CLEC18A /// CLEC18C	39281	230022_at	283971 /// 348174	C-type lectin domain family 18, member A /// C-type lectin domain family 18, member C	NM_001136214 /// NM_001271197 /// NM_173619 /// NM_182619 /// XM_005255933 /// XM_00525	1.98726e-13	14.691
DDIT4L	37316	228057_at	115265	DNA-damage-inducible transcript 4-like	NM_145244 /// XM_005262721	2.95802e-10	14.6582
RHOU	32451	223168_at	58480	ras homolog family member U	NM_021205 /// NR_037962	8.65109e-26	14.6434
FYCO1	27494	218204_s_at	79443	FYVE and coiled-coil domain containing 1	NM_024513 /// XM_006713333 /// XM_006713334 /// XM_011534111 /// XM_011534112 /// XR_24	5.97714e-18	14.3836
FGF14-AS2	39610	230351_at	283481	FGF14 antisense RNA 2	NR_036487	2.48959e-18	14.2181
ISL1	15555	206104_at	3670	ISL LIM homeobox 1	NM_002202 /// XM_011543380	1.13348e-15	13.8105
IRX5	19644	210239_at	10265	iroquois homeobox 5	NM_001252197 /// NM_005853 /// XM_011522809	4.50945e-13	13.7672
LEF1-AS1	52616	243362_s_at	641518	LEF1 antisense RNA 1	NR_029373 /// NR_029374	6.2004e-38	13.6857
C2CD2	22185	212875_s_at	25966	C2 calcium-dependent domain containing 2	NM_015500 /// NM_199050 /// XM_005261109 /// XM_011529522 /// XM_011529523 /// XM_01152	2.95621e-17	13.6095
STK3	13520	204068_at	6788	serine/threonine kinase 3	NM_001256312 /// NM_001256313 /// NM_006281 /// XM_011517247 /// XM_011517248 /// XM_01	7.64456e-31	13.5854
FJX1	28811	219522_at	24147	four jointed box 1	NM_014344	1.14883e-22	13.5415
CEMIP	22250	212942_s_at	57214	cell migration inducing protein, hyaluronan binding	NM_001293298 /// NM_001293304 /// NM_018689	2.17481e-10	13.4276
CDC6	13419	203967_at	990	cell division cycle 6	NM_001254 /// XM_011525541 /// XM_011525542	4.90928e-20	13.3867
CLYBL	47694	238440_at	171425	citrate lyase beta like	NM_206808 /// NR_104592 /// XM_005254030 /// XM_005254031 /// XM_006719915 /// XM_01152	2.37424e-26	13.058
RASL11B	28431	219142_at	65997	RAS-like, family 11, member B	NM_023940	7.11521e-22	11.8875
SHISA2	39752	230493_at	387914	shisa family member 2	NM_001007538 /// XM_011535071 /// XM_011535072 /// XM_011535073 /// XM_011535074	3.32236e-11	11.6334
GSN	23344	214040_s_at	2934	gelsolin	NM_000177 /// NM_001127662 /// NM_001127663 /// NM_001127664 /// NM_001127665 /// NM_00	1.45388e-16	11.3315
ALCAM	11405	201952_at	214	activated leukocyte cell adhesion molecule	NM_001243280 /// NM_001243281 /// NM_001243283 /// NM_001627	6.48337e-15	11.1723
NTPCR	32554	223272_s_at	84284	nucleoside-triphosphatase, cancer-related	NM_032324 /// XM_005273311	3.19123e-30	10.9585
CCDC68	29469	220180_at	80323	coiled-coil domain containing 68	NM_001143829 /// NM_025214 /// XM_006722552 /// XM_011526198 /// XM_011526199 /// XM_01	7.17203e-20	10.8858
CYB5R2	29519	220230_s_at	51700	cytochrome b5 reductase 2	NM_001001336 /// NM_001302826 /// NM_001302827 /// NM_016229 /// NR_126508 /// XM_00525	9.29449e-24	10.481
C16orf95	29074	219785_s_at	100506581	chromosome 16 open reading frame 95	NM_001195124 /// NM_001195125 /// NM_001256917	1.044e-18	10.463
NTNG2	42330	233072_at	84628	netrin G2	NM_032536 /// XM_006717304 /// XM_011519094 /// XM_011519095 /// XM_011519096 /// XM_01	1.46288e-12	10.294
EFNA4	14559	205107_s_at	1945	ephrin-A4	NM_005227 /// NM_182689 /// NM_182690	1.15485e-29	10.2026
LINC00467	33709	224443_at	84791	long intergenic non-protein coding RNA 467	NM_032705 /// NR_026761	2.74429e-22	9.76919
AIMP1	11995	202542_s_at	9255	aminoacyl tRNA synthetase complex-interacting multifunctional protein 1	NM_001142415 /// NM_001142416 /// NM_004757	2.56202e-25	9.69173
CKLF /// CKLF-CMTM1	28450	219161_s_at	51192 /// 100529251	chemokine-like factor /// CKLF-CMTM1 readthrough	NM_001040138 /// NM_001040139 /// NM_001202509 /// NM_001204098 /// NM_001204099 /// NM	7.42994e-24	9.57294
CASC10	48757	239503_at	399726	cancer susceptibility candidate 10	NM_001010911	3.7111e-10	9.36452
PDCD4-AS1	31591	222307_at	282997	PDCD4 antisense RNA 1	NR_026932	5.91616e-24	9.34571
RNF135	32873	223592_s_at	84282	ring finger protein 135	NM_001184992 /// NM_032322 /// NM_197939 /// XM_005258043 /// XM_006722138	2.97886e-18	9.1961
RASSF3	39725	230466_s_at	283349	Ras association (RalGDS/AF-6) domain family member 3	NM_178169 /// NR_040718 /// XM_006719345 /// XM_011538195 /// XM_011538196	1.223e-18	9.18352
NRTN	20072	210683_at	4902	neurturin	NM_004558 /// XM_011528041	1.05646e-11	9.14346
STON2	36721	227461_at	85439	stonin 2	NM_001256430 /// NM_033104 /// XM_006720279 /// XM_011537240 /// XM_011537241 /// XM_01	1.03381e-11	9.12798
CTSK	11903	202450_s_at	1513	cathepsin K	NM_000396	2.3748e-14	9.0884
FUT4	19303	209892_at	2526	fucosyltransferase 4 (alpha (1,3) fucosyltransferase, myeloid-specific)	NM_002033	3.62259e-24	9.07224
SVIL	12018	202565_s_at	6840	supervillin	NM_003174 /// NM_021738 /// XM_005252570 /// XM_005252571 /// XM_005252573 /// XM_01151	1.56928e-13	8.9307
HAGLR	37860	228601_at	401022	HOXD antisense growth-associated long non-coding RNA	NR_033979 /// NR_110458 /// NR_110459 /// NR_110460 /// NR_110461 /// NR_110462 /// NR_	3.69877e-16	8.83341
CCDC80	34504	225242_s_at	151887	coiled-coil domain containing 80	NM_199511 /// NM_199512	1.32086e-05	8.57714
DDR2	14620	205168_at	4921	discoidin domain receptor tyrosine kinase 2	NM_001014796 /// NM_006182 /// XM_006711344 /// XM_011509586 /// XM_011509587 /// XM_01	4.5156e-14	8.34717
GJA3	48826	239572_at	2700	gap junction protein alpha 3	NM_021954 /// XM_005266353 /// XM_011535048	1.08871e-18	8.33186
RHOQ	21433	212122_at	23433	ras homolog family member Q	NM_012249 /// XM_005264229 /// XM_011532726 /// XM_011532727 /// XM_011532728	2.14537e-27	7.96492
ELAVL1	11180	201727_s_at	1994	ELAV like RNA binding protein 1	NM_001419 /// XM_011527777	3.60223e-25	7.67827
AJUBA	35068	225806_at	84962	ajuba LIM protein	NM_001289097 /// NM_032876 /// NM_198086	1.10843e-14	7.57229
PTPN14	35543	226282_at	5784	protein tyrosine phosphatase, non-receptor type 14	NM_005401 /// XR_247032	7.60598e-10	7.55876
ST6GALNAC5	30268	220979_s_at	81849	ST6 (alpha-N-acetyl-neuraminyl-2,3-beta-galactosyl-1,3)-N-acetylgalactosaminide alpha-2	NM_030965 /// XM_005271238 /// XR_946772	3.18296e-08	7.52074
HDAC1	10662	201209_at	3065	histone deacetylase 1	NM_004964 /// XM_011541309	1.96014e-16	7.30335
NUP37	27912	218622_at	79023	nucleoporin 37kDa	NM_024057 /// XM_005269144 /// XR_944712	1.29977e-32	7.26301
CDH11	16623	207173_x_at	1009	cadherin 11, type 2, OB-cadherin (osteoblast)	NM_001308392 /// NM_001797 /// XM_005255761 /// XM_005255762 /// XM_005255763 /// XM_00	9.88143e-10	6.95954
B3GNT2	32154	222870_s_at	10678	UDP-GlcNAc:betaGal beta-1,3-N-acetylglucosaminyltransferase 2	NM_006577 /// NM_033252 /// XM_011532486	1.66766e-19	6.94143
CYP39A1	29721	220432_s_at	51302	cytochrome P450, family 39, subfamily A, polypeptide 1	NM_001278738 /// NM_001278739 /// NM_016593 /// XM_005249171 /// XM_011514655 /// XM_01	1.29617e-12	6.82354
DGKB	25604	216307_at	1607	diacylglycerol kinase, beta 90kDa	NM_004080 /// NM_145695 /// XM_005249628 /// XM_005249629 /// XM_005249630 /// XM_00524	0.00135167	6.62721
RHNO1	35098	225836_s_at	83695	RAD9-HUS1-RAD1 interacting nuclear orphan 1	NM_001252499 /// NM_001252500 /// NM_001257097 /// NM_001257098 /// NR_027365 /// NR_04	4.62543e-25	6.46925
DPY19L4	22697	213391_at	286148	dpy-19-like 4 (C. elegans)	NM_181787 /// XM_005250894 /// XM_005250895 /// XM_011516983 /// XM_011516984 /// XM_01	4.21924e-15	6.43889
DERA	27392	218102_at	51071	deoxyribose-phosphate aldolase (putative)	NM_001300779 /// NM_015954	6.78211e-23	5.96865
DUSP6	18312	208892_s_at	1848	dual specificity phosphatase 6	NM_001946 /// NM_022652	1.76427e-11	5.93126
Gene Symbol	Column #	Column ID	Entrez Gene	Gene Title	RefSeq Transcript ID	p-value(SHH vs. Control)	Fold-Change(SHH vs. Control)
EYA1	23911	214608_s_at	2138	EYA transcriptional coactivator and phosphatase 1	NM_000503 /// NM_001288574 /// NM_001288575 /// NM_172058 /// NM_172059 /// NM_172060 /	1.49514e-39	86.5089
CA14	28753	219464_at	23632	carbonic anhydrase XIV	NM_012113 /// XM_005245059 /// XM_005245060 /// XM_006711259 /// XM_006711260 /// XM_00	2.75201e-23	26.0201
PDLIM3	19579	210170_at	27295	PDZ and LIM domain 3	NM_001114107 /// NM_001257962 /// NM_001257963 /// NM_014476 /// NR_047562 /// XM_01153	1.77842e-60	116.146
CYFIP1	18343	208923_at	23191	cytoplasmic FMR1 interacting protein 1	NM_001033028 /// NM_001287810 /// NM_014608 /// XM_011543873 /// XM_011543874 /// XM_01	3.26243e-28	8.11649
C11orf70	33729	224463_s_at	85016	chromosome 11 open reading frame 70	NM_001195005 /// NM_032930 /// XM_005271713 /// XM_006718929	4.98469e-26	21.1086
LPAR2	16174	206723_s_at	9170	lysophosphatidic acid receptor 2	NM_004720 /// XM_011528417 /// XM_011528418 /// XM_011528419 /// XM_011528420 /// XM_01	1.70138e-39	30.7485
HHIP	2750	1556037_s_at	64399	hedgehog interacting protein	NM_022475 /// XM_005263178 /// XM_006714288	1.31233e-31	28.2708
PDPN	31183	221898_at	10630	podoplanin	NM_001006624 /// NM_001006625 /// NM_006474 /// NM_198389 /// XM_006710295	3.98207e-13	10.1873
DLX6	52194	242940_x_at	1750	distal-less homeobox 6	NM_005222	1.82983e-16	8.43417
GAB1	35263	226002_at	2549	GRB2-associated binding protein 1	NM_002039 /// NM_207123 /// XM_005262881 /// XM_005262882 /// XM_006714167 /// XM_00671	7.66005e-33	22.4686
CLDN1	31833	222549_at	9076	claudin 1	NM_021101	3.87835e-15	25.1741
PPP1R14B	21990	212680_x_at	26472	protein phosphatase 1, regulatory (inhibitor) subunit 14B	NM_138689	4.28692e-42	17.595
CENPV	35870	226610_at	201161	centromere protein V	NM_181716	4.9154e-26	7.75482
EBPL	32588	223306_at	84650	emopamil binding protein-like	NM_001278636 /// NM_032565 /// NR_103802 /// NR_103803	7.43478e-28	10.0626
CXCL12	19100	209687_at	6387	chemokine (C-X-C motif) ligand 12	NM_000609 /// NM_001033886 /// NM_001178134 /// NM_001277990 /// NM_199168	1.07665e-08	10.4094
L3MBTL4	37816	228557_at	91133	l(3)mbt-like 4 (Drosophila)	NM_173464 /// XM_005258166 /// XM_006722364 /// XM_011525757 /// XM_011525758 /// XM_01	4.89839e-25	19.387
LAMA1	36308	227048_at	284217	laminin, alpha 1	NM_005559 /// XM_011525655 /// XM_011525656 /// XM_011525657	1.48186e-13	8.74793
ALDH1A3	12633	203180_at	220	aldehyde dehydrogenase 1 family, member A3	NM_000693 /// NM_001037224 /// NM_001293815	1.41822e-10	13.7403
CRISPLD2	30829	221541_at	83716	cysteine-rich secretory protein LCCL domain containing 2	NM_031476 /// XM_005256190	5.31255e-15	12.8686
PBX4	39795	230536_at	80714	pre-B-cell leukemia homeobox 4	NM_025245 /// NR_038198 /// XM_006722911 /// XM_011528320 /// XM_011528321 /// XM_01152	2.89414e-31	14.5954
ADAMTS6	46665	237411_at	11174	ADAM metallopeptidase with thrombospondin type 1 motif 6	NM_197941 /// XM_011543113 /// XM_011543114 /// XM_011543115 /// XM_011543116 /// XM_01	1.08701e-29	20.4445
GAS1	13909	204457_s_at	2619	growth arrest-specific 1	NM_002048	6.47266e-16	11.4071
BCHE	14885	205433_at	590	butyrylcholinesterase	NM_000055 /// XM_005247685	2.52752e-08	9.92495
ANXA1	10465	201012_at	301	annexin A1	NM_000700 /// XM_011518608 /// XM_011518609	2.24698e-13	10.9439
ARHGAP11B /// LOC100288637	4391	1558750_a_at	89839 /// 100288637	Rho GTPase activating protein 11B /// OTU deubiquitinase 7A pseudogene	NM_001039841 /// NR_038253 /// NR_038254 /// NR_038255 /// XM_011522156 /// XM_01152215	2.89177e-21	11.6126
PITX2	17004	207558_s_at	5308	paired-like homeodomain 2	NM_000325 /// NM_001204397 /// NM_001204398 /// NM_001204399 /// NM_153426 /// NM_15342	9.51063e-09	6.30352
EMP1	10777	201324_at	2012	epithelial membrane protein 1	NM_001423	1.1614e-14	14.6091
FAM64A	30878	221591_s_at	54478	family with sequence similarity 64, member A	NM_001195228 /// NM_019013 /// XM_011523944	5.0093e-34	25.9316
RAP2B	23227	213923_at	5912	RAP2B, member of RAS oncogene family	NM_002886	4.50823e-35	9.32991
ANO6	34169	224906_at	196527	anoctamin 6	NM_001025356 /// NM_001142678 /// NM_001142679 /// NM_001142680 /// NM_001204803 /// XM	3.83079e-25	5.53196
CTSC	10940	201487_at	1075	cathepsin C	NM_001114173 /// NM_001814 /// NM_148170	1.50775e-28	29.8689
FHL2	12403	202949_s_at	2274	four and a half LIM domains 2	NM_001039492 /// NM_001450 /// NM_201555 /// NM_201556 /// NM_201557 /// XM_005263902 /	6.12346e-25	28.6401
FAM126A	36499	227239_at	84668	family with sequence similarity 126, member A	NM_032581 /// XM_005249894 /// XM_005249895 /// XM_006715799 /// XM_011515589 /// XM_01	9.36825e-16	13.0928
CRIP2	18397	208978_at	1397	cysteine-rich protein 2	NM_001270837 /// NM_001270841 /// NM_001312 /// NR_073081 /// NR_073082 /// NR_073083 /	1.45845e-26	48.1468
NTN4	32597	223315_at	59277	netrin 4	NM_021229 /// XM_011538629	1.41864e-18	9.00513
LAMA2	22825	213519_s_at	3908	laminin, alpha 2	NM_000426 /// NM_001079823 /// XM_005266981 /// XM_005266982 /// XM_011535820	7.9886e-13	15.5694
CDK4	11699	202246_s_at	1019	cyclin-dependent kinase 4	NM_000075 /// NM_052984	8.72387e-30	7.88999
BNC1	167	1552487_a_at	646	basonuclin 1	NM_001301206 /// NM_001717 /// XM_011521893 /// XM_011521894	2.01589e-13	10.7581
GPR34	32901	223620_at	2857	G protein-coupled receptor 34	NM_001033513 /// NM_001033514 /// NM_001097579 /// NM_005300 /// XM_005272597	4.52793e-09	6.92807
ATOH1	30624	221336_at	474	atonal bHLH transcription factor 1	NM_005172	1.40477e-23	13.1176
OLFML3	27452	218162_at	56944	olfactomedin like 3	NM_001286352 /// NM_001286353 /// NM_020190	3.17518e-20	17.4152
PIRT	42145	232887_at	644139	phosphoinositide-interacting regulator of transient receptor potential channels	NM_001101387	8.14496e-25	25.4939
MEX3D	54614	91816_f_at	399664	mex-3 RNA binding family member D	NM_001174118 /// NM_203304 /// XM_011508831 /// XM_011528012	4.13422e-13	12.7577
CASP6	19203	209790_s_at	839	caspase 6	NM_001226 /// NM_032992 /// NR_133012 /// XM_005263271	7.08633e-32	12.2184
FLNA	24053	214752_x_at	2316	filamin A, alpha	NM_001110556 /// NM_001456 /// XM_011531127 /// XM_011531128 /// XM_011531129 /// XM_01	1.96343e-21	12.5879
CCDC169-SOHLH2 /// SOHLH2	29418	220129_at	54937 /// 100526761	CCDC169-SOHLH2 readthrough /// spermatogenesis and oogenesis specific basic helix-loop-	NM_001198910 /// NM_001282147 /// NM_017826	3.53029e-15	11.5895
DCN	18753	209335_at	1634	decorin	NM_001920 /// NM_133503 /// NM_133504 /// NM_133505 /// NM_133506 /// NM_133507 /// XM_	2.80577e-14	23.8675
ARL6IP6	34969	225707_at	151188	ADP-ribosylation factor like GTPase 6 interacting protein 6	NM_152522 /// NR_024526 /// XM_006712326 /// XR_922872 /// XR_922873 /// XR_922874	1.53461e-31	6.49544
PTX3	15608	206157_at	5806	pentraxin 3, long	NM_002852	2.04931e-10	5.58026
PTPRK	42865	233609_at	5796	protein tyrosine phosphatase, receptor type, K	NM_001135648 /// NM_001291981 /// NM_001291982 /// NM_001291983 /// NM_001291984 /// NM	1.66968e-17	11.4769
GLS	30798	221510_s_at	2744	glutaminase	NM_001256310 /// NM_014905 /// XM_005246467 /// XM_006712435 /// XR_241306 /// XR_92290	4.57561e-27	6.2118
C1QB	12407	202953_at	713	complement component 1, q subcomponent, B chain	NM_000491 /// XM_011542059	1.9667e-17	11.5766
KIRREL	34565	225303_at	55243	kin of IRRE like (Drosophila)	NM_001286349 /// NM_018240 /// XM_005245305 /// XM_011509716	6.7015e-20	11.2826
CCDC34	35548	226287_at	91057	coiled-coil domain containing 34	NM_030771 /// NM_080654	1.4078e-21	6.09958
FAM84A	43586	234331_s_at	151354	family with sequence similarity 84, member A	NM_145175	4.52572e-13	10.0142
C18orf54	38701	229442_at	162681	chromosome 18 open reading frame 54	NM_001288980 /// NM_001288981 /// NM_001288982 /// NM_173529 /// NR_110234 /// XM_00525	4.35092e-28	6.73151
PAWR	35484	226223_at	5074	PRKC, apoptosis, WT1, regulator	NM_002583 /// XM_006719435 /// XM_006719436 /// XR_944560 /// XR_944561	3.26673e-11	6.21187
CKAP2L	38869	229610_at	150468	cytoskeleton associated protein 2-like	NM_001304361 /// NM_152515 /// NR_130712 /// XM_011510666	2.03027e-20	11.9367
FILIP1L	13587	204135_at	11259	filamin A interacting protein 1-like	NM_001042459 /// NM_001282793 /// NM_001282794 /// NM_014890 /// NM_182909 /// XM_00671	1.6022e-18	17.5328
EGFEM1P	4200	1558411_at	93556	EGF-like and EMI domain containing 1, pseudogene	NR_021485	1.29617e-11	11.1596
PRSS23	11911	202458_at	11098	protease, serine, 23	NM_001293178 /// NM_001293179 /// NM_001293180 /// NM_007173 /// NR_120591 /// NR_12059	1.34415e-15	7.93687
ADCYAP1	39496	230237_at	116	adenylate cyclase activating polypeptide 1 (pituitary)	NM_001099733 /// NM_001117 /// XM_005258081	3.10672e-15	68.9655
B3GNT5	34874	225612_s_at	84002	UDP-GlcNAc:betaGal beta-1,3-N-acetylglucosaminyltransferase 5	NM_032047 /// XM_005247823 /// XM_005247824 /// XM_005247825 /// XM_011513225 /// XM_01	1.98269e-17	13.6643
BICC1	22735	213429_at	80114	BicC family RNA binding protein 1	NM_001080512 /// XM_005270169 /// XM_011540185 /// XM_011540186 /// XM_011540187 /// XM	7.46977e-12	7.00312
DOCK11	36135	226875_at	139818	dedicator of cytokinesis 11	NM_144658 /// XM_005262368 /// XM_005262369 /// XM_011531275 /// XM_011531276 /// XM_01	3.88155e-20	17.7462
C7	12446	202992_at	730	complement component 7	NM_000587 /// XM_011514122	3.10544e-12	10.9522
DCT	14789	205337_at	1638	dopachrome tautomerase	NM_001129889 /// NM_001922 /// XM_011521049 /// XM_011521050 /// XR_931610	5.14168e-12	11.8352
OGN	32006	222722_at	4969	osteoglycin	NM_014057 /// NM_024416 /// NM_033014	4.66382e-10	12.7702
ASPN	28376	219087_at	54829	asporin	NM_001193335 /// NM_017680	6.18468e-19	29.9979
CCNG1	18216	208796_s_at	900	cyclin G1	NM_004060 /// NM_199246 /// XM_011534685 /// XR_941118	1.73692e-23	6.1559
BCAT1	35778	226517_at	586	branched chain amino-acid transaminase 1, cytosolic	NM_001178091 /// NM_001178092 /// NM_001178093 /// NM_001178094 /// NM_005504 /// XM_01	1.17095e-15	19.8993
Gene Symbol	Column #	Column ID	Entrez Gene	Gene Title	RefSeq Transcript ID	p-value(G3 vs. Control)	Fold-Change(G3 vs. Control)
L3MBTL3	38652	229393_at	84456	l(3)mbt-like 3 (Drosophila)	NM_001007102 /// NM_032438 /// XM_005267161 /// XM_006715576 /// XM_006715578 /// XM_01	3.10914e-30	10.838
CCDC88A	48013	238759_at	55704	coiled-coil domain containing 88A	NM_001135597 /// NM_001254943 /// NM_018084 /// XM_005264418 /// XM_005264421 /// XM_00	9.72887e-13	9.60358
BLACAT1	41364	232105_at	101669762	bladder cancer associated transcript 1 (non-protein coding)	NR_103783	1.93763e-16	8.52038
HCFC2	28773	219484_at	29915	host cell factor C2	NM_013320 /// XM_011538247 /// XR_944526 /// XR_944527	9.93161e-22	7.5166
NPR3	28343	219054_at	4883	natriuretic peptide receptor 3	NM_000908 /// NM_001204375 /// NM_001204376 /// NM_024563 /// XM_005248309 /// XM_00524	3.51337e-24	54.5487
ARL4D	13038	203586_s_at	379	ADP-ribosylation factor like GTPase 4D	NM_001661 /// XM_011524782	9.96545e-26	20.3564
GABRA5	15907	206456_at	2558	gamma-aminobutyric acid (GABA) A receptor, alpha 5	NM_000810 /// NM_001165037 /// XM_005268258 /// XM_006720459	6.70219e-40	252.077
CHODL	29156	219867_at	140578	chondrolectin	NM_001204174 /// NM_001204175 /// NM_001204176 /// NM_001204177 /// NM_001204178 /// NM	8.70601e-09	14.6172
FZD1	13903	204451_at	8321	frizzled class receptor 1	NM_003505	5.00976e-10	8.0368
LOC102724517 /// NLK	47878	238624_at	51701 /// 102724517	uncharacterized LOC102724517 /// nemo-like kinase	NM_016231 /// XM_005257988 /// XM_011524888 /// XR_429936 /// XR_433359 /// XR_918280 /	1.20072e-23	11.9763
GNGT1	16617	207166_at	2792	guanine nucleotide binding protein (G protein), gamma transducing activity polypeptide	NM_021955	1.48514e-07	16.9235
EML4	32352	223068_at	27436	echinoderm microtubule associated protein like 4	NM_001145076 /// NM_019063 /// XM_005264267 /// XM_005264268 /// XM_006711991 /// XM_00	1.21258e-27	8.48673
PSTPIP2	29227	219938_s_at	9050	proline-serine-threonine phosphatase interacting protein 2	NM_024430 /// XM_011526253 /// XM_011526254 /// XM_011526255 /// XM_011526256 /// XM_01	9.32781e-16	11.1422
MTFR1	12660	203207_s_at	9650	mitochondrial fission regulator 1	NM_001145838 /// NM_001145839 /// NM_014637 /// XM_006716484 /// XM_011517626 /// XM_01	2.34977e-18	8.07253
RALGPS2	36484	227224_at	55103	Ral GEF with PH domain and SH3 binding motif 2	NM_001286247 /// NM_018037 /// NM_152663 /// XM_006711410 /// XM_006711411 /// XM_01150	7.94771e-13	6.63279
BCOR	32847	223566_s_at	54880	BCL6 corepressor	NM_001123383 /// NM_001123384 /// NM_001123385 /// NM_001130139 /// NM_017745 /// NM_02	6.41699e-15	8.39278
AKNA	34963	225701_at	80709	AT-hook transcription factor	NM_030767 /// XM_005252243 /// XM_005252244 /// XM_005252245 /// XM_005252247 /// XM_00	1.21873e-19	15.5799
EFHC1	29122	219833_s_at	114327	EF-hand domain (C-terminal) containing 1	NM_001172420 /// NM_018100 /// NR_033327	6.61655e-31	8.2731
BICD1	1278	1554020_at	636	bicaudal D homolog 1 (Drosophila)	NM_001003398 /// NM_001714 /// XM_005253465 /// XM_005253466 /// XM_006719134 /// XM_01	2.08854e-12	5.8161
NCKAP5	48904	239650_at	344148	NCK-associated protein 5	NM_207363 /// NM_207481 /// XM_005263659 /// XM_005263660 /// XM_006712490 /// XM_00671	3.55147e-10	8.38966
GSG1	30540	221252_s_at	83445	germ cell associated 1	NM_001080554 /// NM_001080555 /// NM_001206842 /// NM_001206843 /// NM_001206845 /// NM	7.40201e-10	12.7283
C14orf39	6340	1561985_at	317761	chromosome 14 open reading frame 39	NM_174978 /// XM_011536689 /// XM_011536690 /// XM_011536691 /// XM_011536692 /// XM_01	5.10503e-11	7.6993
PNPLA3	29964	220675_s_at	80339	patatin-like phospholipase domain containing 3	NM_025225	5.30384e-26	18.3255
ANO2	29400	220111_s_at	57101	anoctamin 2, calcium activated chloride channel	NM_001278596 /// NM_001278597 /// NM_020373 /// XM_006718988 /// XM_006718990 /// XM_00	6.92245e-19	48.6162
NRL	16047	206596_s_at	4901	neural retina leucine zipper	NM_006177 /// XM_005267708 /// XM_005267709 /// XM_005267710 /// XM_011536801 /// XM_01	2.95088e-18	100.328
PDE2A	13586	204134_at	5138	phosphodiesterase 2A, cGMP-stimulated	NM_001143839 /// NM_001146209 /// NM_001243784 /// NM_002599 /// XM_005274040 /// XM_01	6.86831e-10	8.92183
DENND1B	28985	219696_at	163486	DENN/MADD domain containing 1B	NM_001142795 /// NM_001195215 /// NM_001195216 /// NM_001300858 /// NM_019049 /// NM_14	1.22736e-08	6.52706
MTFR2	37328	228069_at	113115	mitochondrial fission regulator 2	NM_001099286 /// NM_138419 /// XM_011535410 /// XM_011535411 /// XM_011535412 /// XM_01	7.97514e-26	9.8762
PTP4A3	16025	206574_s_at	11156	protein tyrosine phosphatase type IVA, member 3	NM_007079 /// NM_032611 /// XM_005250762 /// XM_005250763 /// XM_005250764 /// XM_00525	8.31155e-23	34.3643
DISC1 /// TSNAX-DISC1	15541	206090_s_at	27185 /// 100303453	disrupted in schizophrenia 1 /// TSNAX-DISC1 readthrough (NMD candidate)	NM_001012957 /// NM_001012958 /// NM_001012959 /// NM_001039383 /// NM_001164537 /// NM	7.94464e-25	44.5764
EML1	14248	204796_at	2009	echinoderm microtubule associated protein like 1	NM_001008707 /// NM_004434 /// XM_005267397 /// XM_005267398 /// XM_005267399 /// XM_00	8.91119e-19	17.7127
GNB3	15498	206047_at	2784	guanine nucleotide binding protein (G protein), beta polypeptide 3	NM_001297571 /// NM_002075 /// XM_011520953 /// XM_011520954	1.52551e-17	20.0483
BNC2	39981	230722_at	54796	basonuclin 2	NM_017637 /// XM_011517921 /// XM_011517922 /// XM_011517923 /// XM_011517924 /// XM_01	7.08874e-12	23.5396
BZW2	27099	217809_at	28969	basic leucine zipper and W2 domains 2	NM_001159767 /// NM_014038 /// NR_027624 /// XM_006715706 /// XM_006715707 /// XM_00671	9.16976e-23	7.23485
C2orf71	2926	1556312_at	388939	chromosome 2 open reading frame 71	NM_001029883 /// XM_011532826	6.45203e-16	14.8197
KIF1B	35140	225878_at	23095	kinesin family member 1B	NM_015074 /// NM_183416	1.57671e-24	8.51321
STIL	14791	205339_at	6491	SCL/TAL1 interrupting locus	NM_001048166 /// NM_001282936 /// NM_001282937 /// NM_001282938 /// NM_001282939 /// NM	7.23309e-29	8.2155
AIPL1	44985	235731_at	23746	aryl hydrocarbon receptor interacting protein-like 1	NM_001033054 /// NM_001033055 /// NM_001285399 /// NM_001285400 /// NM_001285401 /// NM	9.73494e-10	18.2466
HOXC6	16309	206858_s_at	3223	homeobox C6	NM_004503 /// NM_153693	5.71472e-06	18.1174
ARHGAP18	34433	225171_at	93663	Rho GTPase activating protein 18	NM_033515 /// XM_005267212 /// XM_005267213	3.88452e-21	24.2128
RASGRF2	37368	228109_at	5924	Ras protein-specific guanine nucleotide-releasing factor 2	NM_006909 /// XM_005248565	1.04935e-15	20.9262
SST	23225	213921_at	6750	somatostatin	NM_001048	1.7591e-05	11.639
LINC00348	42428	233170_at	100885781	long intergenic non-protein coding RNA 348	NR_047699	0.000547822	11.8578
CRX	26800	217510_at	1406	cone-rod homeobox	NM_000554	8.58814e-11	21.9653
BCL11B	32179	222895_s_at	64919	B-cell CLL/lymphoma 11B (zinc finger protein)	NM_001282237 /// NM_001282238 /// NM_022898 /// NM_138576 /// XM_011537100	1.40564e-15	22.4237
Gene Symbol	Column #	Column ID	Entrez Gene	Gene Title	RefSeq Transcript ID	p-value(G4 vs. Control)	Fold-Change(G4 vs. Control)
DDX31	28617	219328_at	64794	DEAD (Asp-Glu-Ala-Asp) box polypeptide 31	NM_022779 /// NM_138620 /// XM_005272206 /// XM_005272207 /// XM_006717236 /// XM_01151	9.03869e-31	22.4945
MYB	14250	204798_at	4602	v-myb avian myeloblastosis viral oncogene homolog	NM_001130172 /// NM_001130173 /// NM_001161656 /// NM_001161657 /// NM_001161658 /// NM	3.76991e-26	14.1838
ATAT1	28163	218874_s_at	79969	alpha tubulin acetyltransferase 1	NM_001031722 /// NM_001190724 /// NM_001254952 /// NM_024909 /// NR_033821 /// NR_03382	1.23963e-31	9.58882
LRRC7	42755	233499_at	57554	leucine rich repeat containing 7	NM_020794 /// XM_011541836	3.20439e-20	23.2074
PDE1C	45598	236344_at	5137	phosphodiesterase 1C, calmodulin-dependent 70kDa	NM_001191056 /// NM_001191057 /// NM_001191058 /// NM_001191059 /// NM_005020 /// XM_00	1.23523e-25	26.9219
DENND2A	54497	53991_at	27147	DENN/MADD domain containing 2A	NM_015689 /// XM_005249976 /// XM_005249977 /// XM_005249978 /// XM_005249979 /// XM_01	2.7934e-35	10.547
PTPN5	45710	236456_at	84867	protein tyrosine phosphatase, non-receptor type 5 (striatum-enriched)	NM_001039970 /// NM_001278236 /// NM_001278238 /// NM_001278239 /// NM_006906 /// NM_03	2.13504e-22	14.0052
AGTR1	14809	205357_s_at	185	angiotensin II receptor, type 1	NM_000685 /// NM_004835 /// NM_009585 /// NM_031850 /// NM_032049	1.4078e-07	9.04237
ISYNA1	31524	222240_s_at	51477	inositol-3-phosphate synthase 1	NM_001170938 /// NM_001170939 /// NM_001253389 /// NM_016368 /// NR_045573 /// NR_04557	1.62717e-20	10.7986
CEP41	34746	225484_at	95681	centrosomal protein 41kDa	NM_001257158 /// NM_001257159 /// NM_001257160 /// NM_018718 /// NR_046443 /// XM_01151	1.28769e-36	12.9778
CLIC6	37001	227742_at	54102	chloride intracellular channel 6	NM_001317009 /// NM_053277 /// XM_011529650	4.13367e-07	8.07245
DAPK1	12592	203139_at	1612	death-associated protein kinase 1	NM_001288729 /// NM_001288730 /// NM_001288731 /// NM_004938 /// XM_005251757	1.23057e-29	8.65664
GLYCTK-AS1	51946	242692_at	100874110	GLYCTK antisense RNA 1	NR_046719	1.54118e-18	16.2312
DLC1	34085	224822_at	10395	DLC1 Rho GTPase activating protein	NM_001164271 /// NM_001316668 /// NM_006094 /// NM_024767 /// NM_182643 /// XM_00527337	4.7853e-13	6.99084
KL	15430	205978_at	9365	klotho	NM_004795 /// NM_153683 /// XM_006719895	3.92766e-20	17.2559
HILPDA	1582	1554452_a_at	29923	hypoxia inducible lipid droplet-associated	NM_001098786 /// NM_013332	1.06387e-24	8.94306
ADD2	46590	237336_at	119	adducin 2 (beta)	NM_001185054 /// NM_001185055 /// NM_001617 /// NM_017482 /// NM_017483 /// NM_017484 /	1.1425e-27	14.3782
GADD45G	13573	204121_at	10912	growth arrest and DNA-damage-inducible, gamma	NM_006705 /// XM_011518163	2.01689e-28	13.8268
MSANTD3-TMEFF1 /// TMEFF1	14575	205123_s_at	8577 /// 100526694	MSANTD3-TMEFF1 readthrough /// transmembrane protein with EGF-like and two follistatin-	NM_001198812 /// NM_003692	6.03321e-10	6.89128
IGSF3	11874	202421_at	3321	immunoglobulin superfamily, member 3	NM_001007237 /// NM_001542 /// XM_005270793 /// XM_005270794 /// XM_006710593 /// XM_01	9.4743e-20	14.5115
GPR88	29602	220313_at	54112	G protein-coupled receptor 88	NM_022049	5.28394e-09	9.42061
BAIAP2-AS1	8343	1566557_at	440465	BAIAP2 antisense RNA 1 (head to head)	NM_001004336 /// NR_026857	1.62027e-28	13.1139
CADPS	49138	239884_at	8618	Ca++-dependent secretion activator	NM_003716 /// NM_183393 /// NM_183394 /// XM_006713378 /// XM_011534171 /// XM_01153417	7.81207e-12	6.23863
PSMC3IP	23255	213951_s_at	29893	PSMC3 interacting protein	NM_001256014 /// NM_001256015 /// NM_001256016 /// NM_013290 /// NM_016556 /// NR_04566	2.89693e-33	6.72592
DIRAS3	24804	215506_s_at	9077	DIRAS family, GTP-binding RAS-like 3	NM_004675 /// XM_006711027	4.8571e-18	21.1407
LINC01419	4662	1559213_at	103352670	long intergenic non-protein coding RNA 1419	NR_122034	1.11672e-11	109.705
RNF165	3721	1557545_s_at	494470	ring finger protein 165	NM_001256758 /// NM_152470 /// NR_046357 /// XM_011526016 /// XM_011526017	6.36113e-20	7.42071
BARHL1	33371	224092_at	56751	BarH-like homeobox 1	NM_020064	8.11458e-23	38.2225
CARD10	19436	210026_s_at	29775	caspase recruitment domain family, member 10	NM_014550	7.38657e-24	27.8394
MAST2	20923	211593_s_at	23139	microtubule associated serine/threonine kinase 2	NM_015112 /// XM_005270652 /// XM_005270654 /// XM_005270655 /// XM_005270656 /// XM_00	8.37358e-35	12.0225
NWD2	40024	230765_at	57495	NACHT and WD repeat domain containing 2	NM_001144990	1.58254e-16	24.4528
ITSN1	54235	35776_at	6453	intersectin 1	NM_001001132 /// NM_003024 /// XM_005261026 /// XM_005261027 /// XM_005261031 /// XM_01	1.1013e-30	5.78916
CXCL14	27292	218002_s_at	9547	chemokine (C-X-C motif) ligand 14	NM_004887	3.48406e-09	12.6828
DPYSL4	14945	205493_s_at	10570	dihydropyrimidinase-like 4	NM_006426 /// XM_005252658 /// XM_011539124 /// XM_011539125	2.61267e-31	20.0502
CBX3	40257	230998_at	11335	chromobox homolog 3	NM_007276 /// NM_016587 /// XM_005249611 /// XM_005249612	7.41445e-24	7.75696
ELFN2	4587	1559072_a_at	114794	extracellular leucine-rich repeat and fibronectin type III domain containing 2	NM_052906 /// NR_110512	2.23347e-23	20.0215
PTCHD2	39278	230019_s_at	57540	patched domain containing 2	NM_020780 /// XM_011541828 /// XM_011541829 /// XM_011541830 /// XM_011541831 /// XM_01	4.54855e-32	62.4063
PCDH7	37899	228640_at	5099	protocadherin 7	NM_001173523 /// NM_002589 /// NM_032456 /// NM_032457 /// XM_005248163 /// XM_00524816	1.09551e-10	11.1251
CNTNAP2	24444	215145_s_at	26047	contactin associated protein-like 2	NM_014141 /// XM_006715919	3.81493e-12	18.8856
ST6GAL1	11451	201998_at	6480	ST6 beta-galactosamide alpha-2,6-sialyltranferase 1	NM_003032 /// NM_173216 /// NM_173217 /// XM_005247717 /// XM_005247719 /// XM_00524772	2.82743e-20	11.2294
SHB	3662	1557458_s_at	6461	Src homology 2 domain containing adaptor protein B	NM_003028	7.20675e-18	12.7071
GRM8	26287	216992_s_at	2918	glutamate receptor, metabotropic 8	NM_000845 /// NM_001127323 /// NR_028041 /// XM_006715938 /// XM_011516091 /// XM_01151	1.72769e-20	39.1241
